# Supplementary material for: Senile dementia and psychiatric stigma among community health service providers and relatives of diagnosed and suspected dementia patients: a cross-sectional study
Source: PeerJ. 2023 Jan 11;11:e14613. doi: 10.7717/peerj.14613 (PMC9840390; doi:10.7717/peerj.14613)
Supplement: Data S1 [file peerj-11-14613-s001.zip]

Archive with 2 entries (2 files):
- raw data or code files 1..sav
- raw data or code files 2..docx
